# Supplementary material for: Where have all the grouse ticks gone? Apparent decline in collections of Haemaphysalis chordeilis Packard
Source: Int J Parasitol Parasites Wildl. 2022 Nov 22;19:323–9. doi: 10.1016/j.ijppaw.2022.11.007 (PMC9703003; doi:10.1016/j.ijppaw.2022.11.007)
Supplement: Multimedia component 1 [file mmc1.xlsx]

## Sheet: Records
Reference	Year (Final)	Yr (Latest)	Yr (Actual)	Month	Day	Female	Male	Nymph	Larva	Undet. Adult	Undet. Immature	Undet. Stage	Total ticks per record	Host	Sci name Host	Host notes	Order	Family	Location-Town	Location-County	Location-State	Location-Country	Collector	Collection/Accession#	Notes
Packard 1869	1869	1869				1							1	Common Nighthawk	Chordeiles popetue	Chordeiles minor	Caprimulgiformes	Caprimulgidae			Massachusetts	USA	F. G. Sanborn	M.C.Z.	holotype
Hooker 1912	1906		1906			1							1	Wild Turkey	Meleagris gallopavo		Galliformes	Phasianidae	Taftsville (Woodstock)	Windsor	Vermont	USA	A. P. Morse		Female mentioned by Banks (1908), cited by Bequaert (1945)
Nuttall Warburton 1915	1907		1907					u	u				2	Northern Bobwhite	Colinus virginianus		Galliformes	Odontophoridae	Brownsville	Cameron	Texas	USA	Hunter and J. D. Mitchell
Cooley 1946	1908	1908				1							1	Common Nighthawk	Chordeiles popetue	Chordeiles minor	Caprimulgiformes	Caprimulgidae	Milton	Norfolk	Massachusetts	USA	E. A. Samuels	M.C.Z.	not a true type (original report in Banks 1908 mentioned 2 types)
Bishopp 1911	1909		1909	Nov	12	4	1						5	Eastern Meadowlark	Sturnella magna		Passeriformes	Icteridae		Victoria	Texas	USA	J. D. Mitchell
Bishopp 1911	1909		1909	Nov	25		5	4	23				32	Eastern Meadowlark	Sturnella magna		Passeriformes	Icteridae		Victoria	Texas	USA	J. D. Mitchell
Hooker 1912	1909		1909	Jun	28	>1							1	Wild Turkey	Meleagris gallopavo		Galliformes	Phasianidae	Norwich	Windsor	Vermont	USA	Philip B. Hadley		Large infestation (40 of 46 Wild Turkeys killed) as reported by Hadley (1909)
Nuttall Warburton 1915	1909		1909	Nov	15	1	2						3	Eastern Meadowlark	Sturnella magna		Passeriformes	Icteridae		Victoria	Texas	USA	F. C. Bishopp	RML111721
Nuttall Warburton 1915	1909		1909	Nov	9	1							1	Cattle	Bos taurus		Mammal	Mammal	Winnipeg		Manitoba	Canada	S. Hadwen	RML109868	Nuttall identified as H. punctata, changed to H. chordeilis by Keirans (1985)
Nuttall Warburton 1915	1909		1909	Jul		1							1	Ruffed Grouse	Bonansa umbellus		Galliformes	Phasianidae	Catskill Mtns	Delaware, Greene, Schoharie, Sullivan and Ulster	New York	USA	L. O. Howard	RML111491
Bishopp 1911	1910		1910	Mar	23		1						1	Eastern Meadowlark	Sturnella magna		Passeriformes	Icteridae		Victoria	Texas	USA	J. D. Mitchell
Merino 1967	1910		1910	Apr	27	1							1	Cattle	Bos taurus		Mammal	Mammal	Fruitland	Stevens	Washington	USA		Bishopp 1564
Nuttall Warburton 1915	1911		1911	Sep	14	2	2						4	Cattle	Bos taurus		Mammal	Mammal	Stonewall		Manitoba	Canada	J. D. Ross	RML111911
Hooker 1912	1912	1912											1				Unknown	Unknown		Refugio	Texas	USA	J. D. Mitchell
Nuttall Warburton 1915	1913		1913	Sep		1	1	32	561				595	Cattle	Bos taurus		Mammal	Mammal	Winnipeg		Manitoba	Canada	J. R. N. Harrison	RML111270	"Four tubes of H. chordeilis as follows: +300L; 1M, 1F, 3N; 29N; 261L
Nuttall Warburton 1915	1914		1914	Sep	17	15	2						17	Cattle	Bos taurus		Mammal	Mammal	Ashern		Manitoba	Canada	J. R. N. Harrison	RML111908
Nuttall Warburton 1915	1914		1914	Sep			1						1	Human	Homo sapiens		Mammal	Mammal	Kamloops		British Columbia	Canada	S. Hadwen	RML111912	"found attached to the arm of a man"
Gregson 1956	1914		1914	Mar	2	22							22	Cattle	Bos taurus		Mammal	Mammal	Weyburn		Saskatchewan	Canada	C.N.C.
Nuttall Warburton 1915	1915	1915						u	u				2	Meadowlark	Sturnella magna neglecta	unclear whether Eastern or Western	Passeriformes	Icteridae	D'Hannis	Medina	Texas	USA
Nuttall Warburton 1915	1915	1915						u	u				2	Northern Bobwhite	Colinus virginianus		Galliformes	Odontophoridae	D'Hannis	Medina	Texas	USA
Nuttall Warburton 1915	1915	1915											1	Northern Bobwhite	Colinus virginianus		Galliformes	Odontophoridae		Victoria	Texas	USA	J. D. Mitchell		"that there were 1000 ticks upon the 12 quail would be a conservative estimate"
Hewitt 1915, p. 229	1915	1915											1	Sharp-tailed Grouse	Pediaecetes phasianellus campestris	Tympanuchus phasianellus	Galliformes	Phasianidae	Winnipeg		Manitoba	Canada	Hewitt		as H. cinnabarina; cited by Cooley (1946)
Hewitt 1915, p. 229	1915	1915											1	Sharp-tailed Grouse	Pediaecetes phasianellus campestris	Tympanuchus phasianellus	Galliformes	Phasianidae	Awame		Manitoba	Canada	Hewitt		as H. cinnabarina; cited by Cooley (1946)
Todd 1919	1919	1919											1	Human	Homo sapiens		Mammal	Mammal			British Columbia	Canada	F. W. Green		as H. cinnabarina; 4 removed from children, one of them died of tick paralysis, that one ID'd by F. C. Bishopp
Gregson 1956	1924		1924	Sep	27	1							1	Unspecified grouse			Galliformes	Phasianidae	Salmon Arm		British Columbia	Canada	E.R.B.
Levine and Goble 1947	1930		1930									2	2	Ruffed Grouse	Bonansa umbellus		Galliformes	Phasianidae	Adirondacks	Franklin, Essex, Clinton, Fulton, Hamilton, Herkimer, Lewis, Oneida, St Lawrence, Saratoga, Warren, Washington	New York	USA	F.C. Goble		first record of this study, recovered from captured chick, 12-14 days old
Levine and Goble 1947	1930		1930	May	4							u	1	Ruffed Grouse	Bonansa umbellus		Galliformes	Phasianidae	Adirondacks	Franklin, Essex, Clinton, Fulton, Hamilton, Herkimer, Lewis, Oneida, St Lawrence, Saratoga, Warren, Washington	New York	USA	F.C. Goble		earliest record from adult grouse
Levine and Goble 1947	1930		1930	July								u	1	Ruffed Grouse	Bonansa umbellus		Galliformes	Phasianidae	Adirondacks	Franklin, Essex, Clinton, Fulton, Hamilton, Herkimer, Lewis, Oneida, St Lawrence, Saratoga, Warren, Washington	New York	USA	F.C. Goble		July saw the greatest number of birds with ticks, and greatest number of ticks per bird
Gregson 1956	1930		1930	August	5			1					1	Unspecified grouse			Galliformes	Phasianidae	Trapp L.		British Columbia	Canada	H.M.
Parker 1932	1931		1931	Sep								488	488	Sage Grouse	Centrocercus urophasianus	Greater sage-grouse	Galliformes	Phasianidae	Lewiston	Fergus	Montana	USA	Cornelius B. Philip		as H. cinnabarina; Link to tularemia epizootic; 3/24 tick injected guinea pigs died
Parker 1932	1931		1931	Sep								180	180	Sage Grouse	Centrocercus urophasianus	Greater sage-grouse	Galliformes	Phasianidae	Lewiston	Fergus	Montana	USA	Cornelius B. Philip		as H. cinnabarina
Parker 1932	1931		1931	Sep								1450	1450	Sage Grouse	Centrocercus urophasianus	Greater sage-grouse	Galliformes	Phasianidae	Lewiston	Fergus	Montana	USA	Cornelius B. Philip		as H. cinnabarina; from 26 Sage Grouses, 24 birds had 1,450 H cinna and 1 H lep, highest count from single bird was 377
Cooley 1946	1931		1931	Sep	23		67	5	43				115	Sage Grouse	Centrocercus urophasianus	Greater sage-grouse	Galliformes	Phasianidae	Roy	Fergus	Montana	USA	RML record	RML7941	details in Merino 1967
Cooley 1946	1931		1931	Oct	26								1	Unspecified grouse			Galliformes	Phasianidae	Lewiston	Fergus	Montana	USA	RML record	?	details in Merino 1967
Gregson 1956	1931		1931	Aug	3		1		4				5	American red squirrel	Tamiasciurus hudsonicus streatori	Tamiasciurus hudsonicus	Mammal	Mammal	Jamieson Creek		British Columbia	Canada	R.T.
Barros-Battesti et al 2008	1931		1931			3							3	unknown			Unknown		Levinston		Maine	USA		IBSP 1073	Acari Collection from Instituto Butantan
McIntosh 1934	1933		1933	Sep	23-25								1	Sharp-tailed Grouse	Pedioecetes phasianellus	Tympanuchus phasianellus	Galliformes	Phasianidae	Eagle Butte	Dewey and Ziebach	South Dakota	USA	G. W. Cronen		12 birds; "several engorged ticks attached to the head and a large number of small ticks crawling among the feathers"
Gregson 1956	1933		1933	Jul	10	4	1						5	Wild Turkey	Meleagris gallopavo		Galliformes	Phasianidae	Teulon		Manitoba	Canada	A.U.M
Hoffmann 1962	1933		1933	Jun								u	1	Chicken	Gallus gallus domesticus		Galliformes	Phasianidae	Mazatlán		Sinaloa	Mexico	C. C. Hoffman
Hayden 1951	1934		1934	Apr	16	1							1	Lincoln Sparrow	Melospiza lincolnii		Passeriformes	Passerellidae	Tucson	Pima	Arizona	USA	A. R. Phillips		identified by Cooley but not included in Cooley (1946)
New York State 1936	1935		1935									7	7	Ruffed Grouse	Bonansa umbellus		Galliformes	Phasianidae			New York	USA			as H. cinnabarina
New York State 1940	1939		1939									10	10	Ruffed Grouse	Bonansa umbellus		Galliformes	Phasianidae			New York	USA			as H. cinnabarina; total on chicks that year
New York State 1940	1939		1939									4	4	Ruffed Grouse	Bonansa umbellus		Galliformes	Phasianidae			New York	USA			as H. cinnabarina; total on adults that year
New York State 1941	1940		1940									6	6	Ruffed Grouse	Bonansa umbellus		Galliformes	Phasianidae			New York	USA			as H. cinnabarina; total on adults that year
New York State 1941	1940		1940									28	28	Ruffed Grouse	Bonansa umbellus		Galliformes	Phasianidae			New York	USA			as H. cinnabarina; total on chicks that year
New York State 1942	1941		1941									24	24	Ruffed Grouse	Bonansa umbellus		Galliformes	Phasianidae			New York	USA			total on adults that year
New York State 1942	1941		1941									6	6	Ruffed Grouse	Bonansa umbellus		Galliformes	Phasianidae			New York	USA			total on chicks that year
Gregson 1956	1935		1935	Sep	15								1	Unspecified grouse			Galliformes	Phasianidae	Paul L.		British Columbia	Canada	G.J.S.
Reeves et al 2002	1936	1936						2				u	2	Eastern Savannah Sparrow	Passerculus sandwichensis savanna		Passeriformes	Passerellidae	Summerville	Dorchester	South Carolina	USA		Clemson University Arthropod Collection (CUAC),	original ref Peters (1936) did not have specific collection locality. Reeves et al. added it from unpublished notes. Also cited in Bishopp & Trembley 1945
Peters 1936	1936	1936						1					1	Wakulla Seaside Sparrow	Ammospiza maritima junicola	Subspecies of Seaside Sparrow	Passeriformes	Passerellidae			Florida	USA			Also cited in Bishopp & Trembley 1945
Gregson 1956	1936		1936	Oct			1						1	Greater Prairie Chicken	Tympanuchus cupido		Galliformes	Phasianidae	Treesbank		Manitoba	Canada	N.C.
Gregson 1956	1937		1937	Jul	16		1						1	Pallid yellow-bellied marmot	Marmota flaviventris avara		Mammal	Mammal	Rayleigh		British Columbia	Canada	J.D.G.
Gregson 1956	1937		1937	Jul	6								1	Unspecified grouse			Galliformes	Phasianidae			New Brunswick	Canada	C.I.P.R. #15
Travis 1941, p. 466	1937		1937	Nov, Dec, Jan, Feb									1	Southern Meadowlark	Sturnella magna argutula		Passeriformes	Icteridae		Orange, Osceola, Collier Counties	Florida	USA	Travis		Collab w USDA
Travis 1941, p. 466	1937		1937	Nov, Dec, Jan, Feb									1	White-eyed Towhee	Pipilo erythrophthalmus alleni	Subspecies of Eastern towhee	Passeriformes	Passerellidae		Orange, Osceola, Collier Counties	Florida	USA	Travis		Collab w USDA
Gregson 1956	1938		1938	Sep	9	2							2	Unspecified grouse			Galliformes	Phasianidae	Okanagan Ldg.		British Columbia	Canada	A.B.
Hearle 1938, p. 99	1938	1938											1	rabbit			Mammal	Mammal	Kleena Kleena, Tatla Lake		British Columbia	Canada	Hewitt		as H. cinnabarina; cited by Cooley (1946)
Hearle 1938, p. 99	1938	1938											1				Unknown	Unknown			Alberta	Canada			cited by Cooley (1946)
Cooley 1946	1940		1940	May	15								1	Greater Prairie Chicken	Tympanuchus cupido		Galliformes	Phasianidae		Waushara	Wisconsin	USA	RML record		Also in Knipping (1950)
Levine and Goble 1947	1940		1940	Jun	6					9			9	Ruffed Grouse	Bonansa umbellus		Galliformes	Phasianidae	Glens Falls	Warren	New York	USA	F.C. Goble		host death attributed to ticks
Pak et al. 2019	1940		1940	Jun	19							1	1	Unspecified grouse			Galliformes	Phasianidae		McKean	Pennsylvania	USA
Riley 1941	1941	1941											1	Greater Prairie Chicken	Tympanuchus cupido		Galliformes	Phasianidae	northwest		Minnesota	USA			"sometimes infesting game birds and young Wild Turkeys in MN. Most of our records are of pinnated grouse from the northwestern part of the state."
Bishopp and Trembley 1945	1941		1941	Apr	23	17	16						33	environment			Environment	Environment	Woods Hole	Barnstable	Massachusetts	USA	C.N. Smith
Gregson 1956	1942		1942	May	4	4	2						6	environment			Environment	Environment	Medicine Hat		Alberta	Canada	J.D.G.		orig ref Brown and Kohls 1950
Beatty 1944	1944	1944											1	Wilson Plover	Charadrius wilsonia		Charadriiformes	Charadriidae	St. Croix		Virgin Islands	USA
Bequaert 1945	1945	1945										>300	300	Ruffed Grouse	Bonansa umbellus		Galliformes	Phasianidae	Adirondacks	Franklin, Essex, Clinton, Fulton, Hamilton, Herkimer, Lewis, Oneida, St Lawrence, Saratoga, Warren, Washington	New York	USA	F. C. Goble		found throughout NY on grouse but highest numbers from Adirondacks (26% of grouse, max 300 ticks/bird, avg 38)
Levine and Goble 1947	1945	1945										26	26	Ruffed Grouse	Bonansa umbellus		Galliformes	Phasianidae	Catskill Mtns	Delaware, Greene, Schoharie, Sullivan and Ulster	New York	USA	F. C. Goble		Only 6% of grouse had ticks in catskills, max 26/bird, avg 5
Bequaert 1945	1945	1945								u			1	Ruffed Grouse	Bonansa umbellus		Galliformes	Phasianidae	Frank's Bay		Ontario	Canada	C.H.D. Clarke
Bequaert 1945	1945	1945								u			1	Ruffed Grouse	Bonansa umbellus		Galliformes	Phasianidae	Buckshot Lake		Ontario	Canada	C.H.D. Clarke
Bequaert 1945	1945	1945						u	u				2	Spruce Grouse	Canachites canadensis	Falcipennis canadensis	Galliformes	Phasianidae	Frank's Bay		Ontario	Canada	C.H.D. Clarke
Bequaert 1945	1945	1945						u					1	Ruffed Grouse	Bonansa umbellus		Galliformes	Phasianidae	Concord	Merrimack	New Hampshire	USA	F.B. White
Bequaert 1945	1945	1945		Aug	25		u						1	crawling			Environment	Environment	Naushon Isl	Dukes	Massachusetts	USA	J. Bequaert
Bequaert 1945	1945	1945				u	u						2	Wild Turkey	Meleagris gallopavo		Galliformes	Phasianidae	Kingston	Washington	Rhode Island	USA	Theobald Smith		Bur.An.Ind., USDA
Bequaert 1945	1945	1945				u							1	Unspecified hawk			Accipitriformes	?	Newport	Newport	Rhode Island	USA		M.C.Z.
Bequaert 1945	1945	1945				u							1	Wild Turkey	Meleagris gallopavo		Galliformes	Phasianidae			Rhode Island	USA		M.C.Z.
Bequaert 1945	1945	1945		Jul	13	u							1	Wild Turkey	Meleagris gallopavo		Galliformes	Phasianidae	Bolton Landing	Warren	New York	USA	Herrick
Bequaert 1945	1945	1945		June	27		u						1	Ruffed Grouse	Bonansa umbellus		Galliformes	Phasianidae	Westport	Essex	New York	USA	E. J. Gerberg
Bequaert 1945	1945	1945		June	10		u						1	Ruffed Grouse	Bonansa umbellus		Galliformes	Phasianidae		Tigoa	New York	USA	E. J. Gerberg		in bird's stomach
Bequaert 1945	1945	1945				u	u	u					3	Ruffed Grouse	Bonansa umbellus		Galliformes	Phasianidae	Caroline	Tompkins	New York	USA	R. Matheson
Bequaert 1945	1945	1945				u							1	Ruffed Grouse	Bonansa umbellus		Galliformes	Phasianidae	Deposit	Delaware	New York	USA	R. Matheson
Bequaert 1945	1945	1945				u							1	Ruffed Grouse	Bonansa umbellus		Galliformes	Phasianidae	Connecticut Hill WMA	Schuyler and Tompkins	New York	USA	Crissey
Bequaert 1945	1945	1945											1	Spruce Grouse	Cannachites canadensis	Falcipennis canadensis	Galliformes	Phasianidae			Oregon	USA			I have seen adults and nymphs taken off…"
Bequaert 1945	1945	1945											1	Sharp-tailed Grouse	Pedioecetes phasianellus	Tympanuchus phasianellus	Galliformes	Phasianidae			North Dakota	USA			I have seen adults and nymphs taken off…"
Bishopp and Trembley 1945	1945	1945						2					2	Red-winged Blackbird	Agelaius phoeniceus		Passeriformes	Icteridae						USDA (Bureau of Entomology and Plant Quarantine)
Bishopp and Trembley 1945	1945	1945					2						2	Northern Harrier	Circus hudsonius	"Marsh hawk"	Accipitriformes	Accipitridae						USDA (Bureau of Entomology and Plant Quarantine)
Bishopp and Trembley 1945	1945	1945				1							1	Horse	Equus caballus		Mammal	Mammal						USDA (Bureau of Entomology and Plant Quarantine)
Bishopp and Trembley 1945	1945	1945							39				39	Jackdaw	Coloeus sp.	Is not native to N America??	Passeriformes	Corvidae						USDA (Bureau of Entomology and Plant Quarantine)
Bishopp and Trembley 1945	1945	1945				1							1	Human	Homo sapiens		Mammal	Mammal						USDA (Bureau of Entomology and Plant Quarantine)
Bishopp and Trembley 1945	1945	1945				1							1	Sheep			Mammal	Mammal						USDA (Bureau of Entomology and Plant Quarantine)
Bishopp and Trembley 1945	1945	1945							1				1	Unspecified towhee			Passeriformes	Passerellidae						USDA (Bureau of Entomology and Plant Quarantine)
Bishopp and Trembley 1945	1945	1945				2			1				3	Wild Turkey	Meleagris gallopavo		Galliformes	Phasianidae						USDA (Bureau of Entomology and Plant Quarantine)
Bishopp and Trembley 1945	1945	1945							1				1	Florida Wren	Thryothorus ludovicianus miamensis	Subspecies of Carolina wren	Passeriformes	Troglodytidae						USDA (Bureau of Entomology and Plant Quarantine)
Bishopp and Trembley 1945	1945	1945						2	1				3	Florida Grasshopper Sparrow	Ammodramus savannarum floridanus	Subspecies of Grasshopper sparrow	Passeriformes	Passerellidae			Florida	USA
Cooley 1946	1946	1946											1	pocket gopher	Thomomys sp.		Mammal	Mammal			Montana	USA	RML record	?	details in Merino 1967
Gregson 1956	1948		1948	Jun	28		1						1	Unspecified grouse			Galliformes	Phasianidae	L. St. Peter		Ontario	Canada	D.M.D.
Gregson 1956	1949		1949	Jul	6	8	2	10					20	Unspecified grouse			Galliformes	Phasianidae	Sasajewan L.		Ontario	Canada	D.M.D.
Gregson 1956	1949		1949	Jul	15		1						1	Unspecified grouse			Galliformes	Phasianidae	Sasajewan L.		Ontario	Canada	D.M.D.
Gregson 1956	1949		1949	Aug	9	1							1	Unspecified grouse			Galliformes	Phasianidae	Sasajewan L.		Ontario	Canada	D.M.D.
Merino 1967	1949		1949	Sep	23					4			4	Sharp-tailed Grouse	Pedioecetes phasianellus	"Pintail Greater Prairie Chicken"	Galliformes	Phasianidae	Havre	Hill	Montana	USA		RML35555
Gregson 1956	1950		1950	Jul	28	1							1	horse	Equus caballus		Mammal	Mammal	Kamloops		British Columbia	Canada	J.D.G.
Gregson 1956	1950		1950	Nov	20	1							1	human (child)	Homo sapiens		Mammal	Mammal	Vernon		British Columbia	Canada
Gregson 1956	1951		1951	May	21	3							3	environment			Environment	Environment	Aden		Alberta	Canada	J.H.B.
Peterle 1954	1954		1954	Sep		u	u						2	Sharp-tailed Grouse	Pedioecetes phasianellus	Tympanuchus phasianellus	Galliformes	Phasianidae	Shingleton	Alger	Michigan	USA			identified by William Lawrence, U Michigan
Peterle 1954	1954		1954	May			1						1	Sharp-tailed Grouse	Pedioecetes phasianellus	Tympanuchus phasianellus	Galliformes	Phasianidae	Shingleton	Alger	Michigan	USA			identified by William Lawrence, U Michigan
Gregson 1956	1951		1951	May	9	5	2						7	Environment			Environment	Environment	Seven Persons Coulee		Alberta	Canada	J.H.B.
Carpenter 1956	1952		1952	Jan	9		1			1			2	Environment			Environment	Environment	Fort Barry	Marin	California	USA
Furman and Loomis 1984	1952		1952	Feb	4			1					1				Unknown	Unknown		Marin	California	USA			identified by G. M. Kohls
Gregson 1956	1956	1956				u	u						2	Unspecified hen			Galliformes	Phasianidae	Winnipeg		Manitoba	Canada	C.N.C.
Merino 1967	1959		1959	Aug	22					2			2	Dusky Grouse	Dendragapus obscurus	"Blue Grouse"	Galliformes	Phasianidae	Judith Mts.	Fergus	Montana	USA		RML35404
Merino 1967	1959		1959	Jun	21			1		1			2	White-crowned Sparrow	Zonotrichia leucophrys		Passeriformes	Passerellidae		Gray's Harbor	Washington	USA		RML37847
Merino 1967	1960		1960	Sep	4					2			2	Sharp-tailed Grouse	Pedioecetes phasianellus	Tympanuchus phasianellus	Galliformes	Phasianidae		Fergus	Montana	USA		BYU 6501
Javidpour 1965	1962		1962	Oct	15	2	2	2	10				16	Ruffed Grouse	Bonansa umbellus		Galliformes	Phasianidae		Adams	Wisconsin	USA	from hunters
Javidpour 1965	1963	1963				1							1	Ruffed Grouse	Bonansa umbellus		Galliformes	Phasianidae		Burnett	Wisconsin	USA	from hunters
Javidpour 1965	1960		1960	Oct	1	2	4	5					11	Ruffed Grouse	Bonansa umbellus		Galliformes	Phasianidae		Burnett	Wisconsin	USA	from hunters
Javidpour 1965	1962		1962	Oct	16			1					1	Ruffed Grouse	Bonansa umbellus		Galliformes	Phasianidae		Jackson	Wisconsin	USA	from hunters
Javidpour 1965	1963		1963	Oct	12	1	1	3	6				11	Ruffed Grouse	Bonansa umbellus		Galliformes	Phasianidae		Jackson	Wisconsin	USA	from hunters
Javidpour 1965	1960		1960	Oct	7			2					2	Ruffed Grouse	Bonansa umbellus		Galliformes	Phasianidae		Juneau	Wisconsin	USA	from hunters
Javidpour 1965	1960		1960	Oct	15		1	2					3	Ruffed Grouse	Bonansa umbellus		Galliformes	Phasianidae		Juneau	Wisconsin	USA	from hunters
Javidpour 1965	1960		1960	Oct	20		2		12				14	Ruffed Grouse	Bonansa umbellus		Galliformes	Phasianidae		Juneau	Wisconsin	USA	from hunters
Javidpour 1965	1960		1960	Oct	28	1	1						2	Ruffed Grouse	Bonansa umbellus		Galliformes	Phasianidae		Juneau	Wisconsin	USA	from hunters
Javidpour 1965	1960		1960	Nov	18	1							1	Ruffed Grouse	Bonansa umbellus		Galliformes	Phasianidae		Juneau	Wisconsin	USA	from hunters
Javidpour 1965	1962		1962	Oct	17			2	2				4	Ruffed Grouse	Bonansa umbellus		Galliformes	Phasianidae		Juneau	Wisconsin	USA	from hunters
Javidpour 1965	1962		1962	Oct	18	2	2	1	3				8	Ruffed Grouse	Bonansa umbellus		Galliformes	Phasianidae		Juneau	Wisconsin	USA	from hunters
Javidpour 1965	1963		1963	Oct	5	2	1	6					9	Ruffed Grouse	Bonansa umbellus		Galliformes	Phasianidae		Juneau	Wisconsin	USA	from hunters
Javidpour 1965	1963		1963	Oct	15	2	1	2	11				16	Ruffed Grouse	Bonansa umbellus		Galliformes	Phasianidae		Juneau	Wisconsin	USA	from hunters
Javidpour 1965	1960		1960	Oct	29	2							2	Ruffed Grouse	Bonansa umbellus		Galliformes	Phasianidae		Waushara	Wisconsin	USA	from hunters
Javidpour 1965	1960		1960	Oct	1	2	1						3	Ruffed Grouse	Bonansa umbellus		Galliformes	Phasianidae		Wood	Wisconsin	USA	from hunters
Javidpour 1965	1960		1960	Oct	2		1	1	3				5	Ruffed Grouse	Bonansa umbellus		Galliformes	Phasianidae		Wood	Wisconsin	USA	from hunters
Javidpour 1965	1960		1960	Oct	9	1	4	1	3				9	Ruffed Grouse	Bonansa umbellus		Galliformes	Phasianidae		Wood	Wisconsin	USA	from hunters
Clifford 1961	1961	1961											1				Unknown	Unknown			Georgia	USA			possible overlap with Bishopp and Trembley records w/o location
Merino 1967	1961		1961	Sep	18					2			2	Dusky Grouse	Dendragapus obscurus	"Blue Grouse"	Galliformes	Phasianidae	Little Goose Canyon	Sheridan	Wyoming	USA		RML37676
Keirans 1967	1964		1964	Oct	13		1						1	Ruffed Grouse	Bonansa umbellus		Galliformes	Phasianidae	Durham	Strafford	New Hampshire	USA
Boddicker and Hugghins 1965	1965	1965											1	Sharp-tailed Grouse	Pedioecetes phasianellus	Tympanuchus phasianellus	Galliformes	Phasianidae		Haakon, Jackson, Mellette or Washabaugh Co	South Dakota	USA
Keirans 1967	1965		1965	Aug	3	2							2	Wood Duck	Aix sponsa		Anseriformes	Anatidae	Ossipee	Carroll	New Hampshire	USA	A.H. Mason
Wilson and Kale 1972	1968		1968	Nov	15				43				43	Red-winged Blackbird	Agelaius phoeniceus		Passeriformes	Icteridae	Winter Beach	Indian River	Florida	USA
Wilson and Kale 1972	1969		1969	May	31			1					1	Brown Thrasher	Toxostoma rufum		Passeriformes	Mimidae	Vero Beach	Indian River	Florida	USA
Dick 1981	1976		1976									u	1	Sharp-tailed Grouse	Pedioecetes phasianellus	Tympanuchus phasianellus	Galliformes	Phasianidae	Hodgson		Manitoba	Canada			95% of birds infested, avg number of ticks per bird 18.83 (range 4-180)
Kgoroba 1979	1978		1978	Jun	21				1				1	Yellow-headed Blackbird	Xanthocephalus xanthocephalus		Passeriformes	Icteridae	Delta Marsh		Manitoba	Canada
Doster 1980	1980	1980										u	1	Northern Bobwhite	Colinus virginianus		Galliformes	Odontophoridae		Charlotte	Florida	USA
Furman and Loomis 1984	1980		1980	Jan	27		1						1	Environment			Environment	Environment	Bodega Bay Head	Sonoma	California	USA	A. McGowan
Gordon et al 1983	1982		1982									u	1				Unknown	Unknown	Saskatechewan Landing Provincial Park		Saskatchewan	Canada			"collected in low numbers for the first time"
Teel et al. 1998	1985		1985	Oct		1							1	Meadowlarks	S. magna and S. neglecta		Passeriformes	Icteridae		Refugio	Texas	USA	Teel	Texas A&M University Insect Collection
Teel et al. 1998	1985		1985	Dec			1						1	Meadowlarks	S. magna and S. neglecta		Passeriformes	Icteridae		Refugio	Texas	USA	Teel	Texas A&M University Insect Collection
Teel et al. 1998	1986		1986	Oct			2						2	Meadowlarks	S. magna and S. neglecta		Passeriformes	Icteridae		Refugio	Texas	USA	Teel	Texas A&M University Insect Collection
Teel et al. 1998	1986		1986	Nov			1						1	Meadowlarks	S. magna and S. neglecta		Passeriformes	Icteridae		Refugio	Texas	USA	Teel	Texas A&M University Insect Collection
Teel et al. 1998	1987		1987	Feb				2					2	Meadowlarks	S. magna and S. neglecta		Passeriformes	Icteridae		Refugio	Texas	USA	Teel	Texas A&M University Insect Collection
Delaney and Forrester 1997	1990		1990	March	15			1					1	Florida Grasshopper Sparrow	Ammodramus savannarum floridanus	Subspecies of Grasshopper sparrow	Passeriformes	Passerellidae	Avon park air force range	Polk and Highlands	Florida	USA		RML121998	Highlands and Polk counties
Delany 1992	1992		1992	Feb	13			2					2	Florida Grasshopper Sparrow	Ammodramus savannarum floridanus	Subspecies of Grasshopper sparrow	Passeriformes	Passerellidae	Lake Okeechobee	Okeechobee	Florida	USA
Delany 1992	1992		1992	Feb	13				1				1	Florida Grasshopper Sparrow	Ammodramus savannarum floridanus	Subspecies of Grasshopper sparrow	Passeriformes	Passerellidae	Lake Okeechobee	Okeechobee	Florida	USA		NVSL T1403
Kollars et al 1995	1994		1994	Dec	29				1				1	Carolina Wren	Thryothorus ludovicianus		Passeriformes	Troglodytidae	Oran	Scott	Missouri	USA
Klich et al. 1996	1995		1995	May-June				1					1	Chipping Sparrow	Spizella passerina		Passeriformes	Passerellidae	Thunder Cape		Ontario	Canada
Crang 2009	2001		2001										1				Unknown	Unknown			Manitoba	Canada			Passive surveillance, at least 1 H. chordeilis was submitted
This manuscript	2003		2003	Sept	20		1						1	Northern Goshawk	Accipiter gentilis		Accipitriformes	Accipitridae	Grand Point		Manitoba	Canada	T. D. Galloway & D. Holder
Peters 2009	2007		2007						4				4	Carolina Wren	Thryothorus ludovicianus		Passeriformes	Troglodytidae	Mid-atlantic USA (MD, DC or VA)			USA
This manuscript	2008		2008	April	21	1							1	Red-tailed Hawk	Buteo jamaicensis		Accipitriformes	Accipitridae	Haywood		Manitoba	Canada	T. D. Galloway & D. Holder
Dingler 2012	2012		2012	April	12			1					1	Golden-crowned Sparrow	Zonotrichia atricapilla		Passeriformes	Passerellidae	Cache Creek Canyon Regional Park	Yolo County	California	USA
Dingler 2012	2012		2012	April	12			1					1	Gambel's White-crowned Sparrow	Zonotrichia leucophrys gambelii	Subspecies of White-crowned sparrow	Passeriformes	Passerellidae	Cache Creek Canyon Regional Park	Yolo County	California	USA
Hewett Ragheb 2020	2015		2015	March-July				7					7	Florida Grasshopper Sparrow	Ammodramus savannarum floridanus	Subspecies of Grasshopper sparrow	Passeriformes	Passerellidae	Three Lakes	Miami-Dade	Florida	USA		YPM-ENT 311068
Chilton 2020	2017		2017										1				Unknown	Unknown			Saskatchewan	Canada			Passive surveillance, 27 Haemaphysalis sp. Submitted, at least 1 of which was H. chordeilis
Thompson et al. 2020	2019		2019	July	25	1							1	crawling on person (unattached)					Parry Sound		Ontario	Canada			details: T. Mather, personal communication
This manuscript	2021		2021	April	15	1							1	Northern Raven	Corvus corax		Passeriformes	Corvidae	Sanford		Manitoba	Canada	T. D. Galloway

## Sheet: References
References
Banks, N., 1908. A revision of the Ixodoidea, or ticks, of the United States, Technical series (United States Bureau of Entomology); no. 15.
Barros-Battesti, D.M., Onofrio, V.C., Arzua, M., Labruna, M.B., 2008. Comments on the validity of Haemaphysalis cinnabarina Koch, 1844 (Acari: Ixodidae), a taxon known solely by the type specimens from Northern Brazil. Rev. Bras. Parasitol. Vet. 17, 53–55.
Beatty, H.A., 1944. The Arachnida of St. Croix, V. I. J. Agric. Univ. P. R. 28, 111–113.
Bequaert, J.C., 1945. The ticks, or Ixodoidea, of the northeastern United States and Eastern Canada. Entomol. Am. 25, 185–232.
Bishopp, F.C., Trembley, H.L., 1945. Distribution and hosts of certain North American ticks. J. Parasitol. 31, 1–54.
Boddicker, M.L., Hugghins, E.J., 1965. Parasites of sharp-tailed grouse in South Dakota. Proc. S. Dak. Acad. Sci. 44, 244.
Brown, J.H., Kohls, G.M., 1950. The ticks of Alberta with special reference to distribution. Can. J. Zool. 28D, 197–205.
Carpenter, S.J., 1956. A new record of the tick Haemaphysalis chordeilis (Packard) in California. Pan-Pac. Entomol. 32, 188.
Chilton, N.B., Curry, P.S., Lindsay, L.R., Rochon, K., Lysyk, T.J., Dergousoff, S.J., 2020. Passive and active surveillance for Ixodes scapularis (Acari: Ixodidae) in Saskatchewan, Canada. J. Med. Entomol. 57, 156–163.
Clifford, C.M., Anastos, A., Elbl, G., 1961. The larval ixodid ticks of the eastern United States (Acarina-Ixodidae). University of Maryland, College Park, Maryland.
Cooley, R.A., 1946. The genera Boophilus, Rhipicephalus, and Haemaphysalis (Ixodidae) of the New World. National Institute of Health Bulletin No. 187.
Crang, K., 2009. Knowledge and Perception of Lyme Disease in Manitoba: Implications for Risk Assessment (M.S. Thesis). The University of Manitoba, Winnipeg, Canada.
Delany, M.F., Forrester, D.J., 1997. Ticks from Florida grasshopper sparrows. Fla. Field Nat. 25, 58–59.
Delany, M.F., Moore, C.T., Hamblen, J.M., 1992. Florida grasshopper sparrow management needs. Bureau of Wildlife Research, Division of Wildlife, Florida Game and Fresh Water Fish Commission, Tallahassee, Florida.
Dick, T.A., 1981. Ectoparasites of sharp-tailed grouse, Pediocetes phasianellus. J. Wildl. Dis. 17, 229–235.
Dingler, R.J., 2012. Surveillance for Ticks and the Tick-borne Pathogens Anaplasma phagocytophilum and Borrelia burgdorferi in Birds in California (M.S. Thesis). University of California, Davis.
Doster, G.L., Wilson, N., Kellogg, F.E., 1980. Ectoparasites collected from bobwhite quail in the southeastern United States. J. Wildl. Dis. 16, 515–520.
Furman, D.P., Loomis, E.C., 1984. The ticks of California (Acari: Ixodida). Univ of California Press. Berkeley, California.
Gordon, J.R., McLaughlin, B.G., Nitiuthai, S., 1983. Tularaemia transmitted by ticks (Dermacentor andersoni) in Saskatchewan. Can. J. Comp. Med. 47, 408–411.
Gregson, J.D., 1956. The Ixodoidea of Canada. Canada Department Agriculture, Science Service, Entomological Division, Publication 930. Queen’s Printer, Ottawa.
Hadley, P.B., 1909. Notes on the parasitism of Cytodites nudus and Haemaphysalis chordeilis. Science 30, 605–606.
Hayden, D.L., 1951. An analysis of certain Arachnids and Myriapods in the Department of Entomology (M.S. Thesis). University of Arizona.
Hearle, E., 1938. The ticks of British Columbia. Sci. Agric. 18, 341–354.
Hewett Ragheb, E.L., Miller, K.E., Sayler, K.A., Robbins, R.G., 2020. Detection of a Rickettsia sp. and an Ehrlichia chaffeensis-like organism in ticks parasitizing the endangered Florida Grasshopper Sparrow (Ammodramus savannarum floridanus). Syst. Appl. Acarol. 25, 2165–2171.
Hewitt, C.G., 1915. A contribution to a knowledge of Canadian ticks. Trans. Roy. Soc. Canada 9, 225–239.
Hoffman, A., 1962. Monografía de los Ixodoidea de México. I parte. Rev. Soc. Mex. Hist. Nat. 23, 191–308.
Hooker, W.A., Bishopp, F.C., Wood, H.P., 1912. The life history and bionomics of some North American ticks. U.S. Department of Agriculture, Bureau of Entomology, Washington, D.C.
Javidpour, I., 1965. The biology and vector potential of North American Haemaphysalis ticks (Ph.D. Dissertation). University of Wisconsin.
Keirans, J., 1967. Some avian ectoparasites in New England. Entomol. News 78, 40–42.
Keirans, J.E., 1985. George Henry Falkiner Nuttall and the Nuttall tick catalogue, Miscellaneous Publication 1438. U.S. Department of Agriculture, Agricultural Research Service, Washington, D.C.
Kgoroba, K.G., 1979. A study of the seasonal population dynamics of the ticks Dermacentor variabilis (Say) and Haemaphysalis leporispalustris (Packard) in a marshland habitat (M.S. Thesis). University of Manitoba, Winnipeg, Manitoba.
Klich, M., Lankester, M.W., Wu, K.W., 1996. Spring migratory birds (Aves) extend the northern occurrence of blacklegged tick (Acari: Ixodidae). J. Med. Entomol. 33, 581–585.
Knipping, P., Morgan, B., Dicke, R., 1950. Notes on the distribution of Wisconsin ticks. Trans. Wisconsin Acad. Sci. Arts Lett 40, 185–197.
Kollars, T., Durden, L., Keirans, J., Oliver Jr, J., 1995. First records of Haemaphysalis (Aboimisalis) chordeilis, Ixodes (Ixodes) brunneus, and Ixodes (Pholeoixodes) banksi (Acari: Ixodidae) from Missouri. J. Entomol. Sci. 30, 511–512.
Levine, P., Goble, F., 1947. Parasitism and disease. The ruffed grouse: life history, propagation, management. Holling Press, Buffalo, New York, USA 401–442.
McIntosh, A., 1934. Haemaphysalis cinnabarina Koch, 1844, from the sharp-tailed grouse. Presented at the Proc. Helm. Soc. Wash, p. 21.
Merino, J.M., 1967. Ticks of the genus Haemaphysalis in the western United States (Ph.D. Dissertation). Brigham Young University.
New York State, 1942. Conservation Department Thirty-First Annual Report for the Year 1941. Publishers Printing Co., New York, NY.
New York State, 1941. Conservation Department Thirtieth Annual Report for the Year 1940. Publishers Printing Co., New York, NY.
New York State, 1940. Conservation Department Twenty-ninth Annual Report for the Year 1939. J. B. Lyon Company, Albany.
New York State, 1936. Conservation Department Twenty-Fifth Annual Report for the Year 1935. J. B. Lyon Company, Albany.
Nuttall, G.H.F., Warburton, C., 1915. Part III. The Genus Haemaphysalis., in: Ticks. A Monograph of the Ixodoidea. Cambridge University Press, London, pp. 349–550.
Packard, A.S., 1869. Report of the curator of Articulata, in: First Annual Report of the Trustees of the Peabody Academy of Sciences. Salem, MA, pp. 56–69.
Pak, D., Jacobs, S.B., Sakamoto, J.M., 2019. A 117-year retrospective analysis of Pennsylvania tick community dynamics. Parasit Vectors 12, 189.
Parker, R.R., Philip, C.B., Davis, G.E., 1932. Tularaemia: Occurrence in the Sage Hen, Centrocercus urophasianus. Public Health Rep. 47, 479–487.
Peterle, T.J., 1954. The sharp-tailed grouse in the upper peninsula of Michigan (Ph.D. Dissertation). University of Michigan.
Peters, H.S., 1936. A list of external parasites from birds of the eastern part of the United States. Bird-banding 7, 9–27.
Peters, R., 2009. Avian tick burdens across an urban to forest land-use gradient (M.S. Thesis). George Mason University, Fairfax, VA.
Reeves, W., Durden, L., Wills, W., 2002. New records of ticks (Acari: Argasidae, Ixodidae) from South Carolina. J. Agric. Urban Entomol 19, 197–204.
Riley, W.A., 1941. Notes on Minnesota ticks. J. Minn. Acad. Sci. 9, 57–61.
Teel, P.D., Hopkins, S.W., Donahue, W.A., Strey, O.F., 1998. Population dynamics of immature Amblyomma maculatum (Acari: Ixodidae) and other ectoparasites on meadowlarks and northern bobwhite quail resident to the coastal prairie of Texas. J. Med. Entomol. 35, 483–488.
Thompson, A.T., Dominguez, K., Cleveland, C.A., Dergousoff, S.J., Doi, K., Falco, R.C., Greay, T., Irwin, P., Lindsay, L.R., Liu, J., Mather, T.N., Oskam, C.L., Rodriguez-Vivas, R.I., Ruder, M.G., Shaw, D., Vigil, S.L., White, S., Yabsley, M.J., 2020. Molecular Characterization of Haemaphysalis Species and a Molecular Genetic Key for the Identification of Haemaphysalis of North America. Front Vet…
Todd, J.L., 1919. Tick Caused Paralysis. Can. Med. Assoc. J 9, 994–996.
Travis, B.V., 1941. Examinations of wild animals for the cattle tick Boophilus annulatus microplus (Can.) in Florida. J. Parasitol. 27, 465–467.
Wilson, N., Kale, H.W., 1972. Ticks collected from Indian River County, Florida (Acari: Metastigmata: Ixodidae). Fla. Entomol. 53–57.
