# Supplementary material for: Where have all the grouse ticks gone? Apparent decline in collections of Haemaphysalis chordeilis Packard
Source: Int J Parasitol Parasites Wildl. 2022 Nov 22;19:323–9. doi: 10.1016/j.ijppaw.2022.11.007 (PMC9703003; doi:10.1016/j.ijppaw.2022.11.007)
Supplement: Multimedia component 2 [file mmc2.xlsx]

## Sheet: Negative Records
Reference	Year	Location	County	State	Country	bird group	species	# birds examined	# birds with ticks	#birds minimum	Other ticks? (Y/N)	H lep? (Y/N)	I brunneus? (Y/N)	Other species- definite (host associations reported)	Other species- possible (species associations not clarified in study)
Sonenshine and Stout 1970	1963-1965		Hanover County	Virginia	USA	Galliformes	quail	87	?	87	Y	Y	Y	Aa
Sonenshine and Stout 1970	1963-1965		Hanover County	Virginia	USA	Icteridae		48	?	48	Y	Y	N
Sonenshine and Stout 1970	1963-1965		Hanover County	Virginia	USA	Passerellidae		206	?	206	Y	Y	Y	Id
Sonenshine and Stout 1970	1963-1965		Durham County	North Carolina	USA	Icteridae		129	?	129	Y	Y	Y
Sonenshine and Stout 1970	1963-1965		Durham County	North Carolina	USA	Passerellidae		4071	?	4071	Y	Y	Y	Id
Kellogg et al. 1969	1964-1966			Alabama, Arkansas, Mississippi, West Virginia	USA	Galliformes	eastern wild turkey	309	?	309	Y	N	N	Aa, Rs
Hendricks and Axtell 1968	1966		Wake, Lee, Johnston, Franklin, Person, Warren, and Vance Counties	North Carolina	USA	Icteridae	Eastern meadowlark, red-winged blackbird	?	3	3	Y	Y	N
Hendricks and Axtell 1968	1966		Wake, Lee, Johnston, Franklin, Person, Warren, and Vance Counties	North Carolina	USA	Passerellidae	Rufous-sided towhee, chipping sparrow, song sparrow	?	3	3	Y	Y	N
Sonenshine and Clifford 1973	1965-1967	Atlantic coast from Cape Charles, VA up to Long Island, NY			USA	Passerellidae	white-throated sparrow, song sparrow, slate-colored junco, swamp sparrow, rufous-sided towhee, others unnamed (2 species)	895	?	895	Y	Y	?	Id	Ib
Sonenshine and Clifford 1973	1965-1967	Atlantic coast from Cape Charles, VA up to Long Island, NY			USA	Icteridae	common grackle, yellow-breasted chat, others unnamed (5 species)	234	?	234	Y	Y	?	Id	Ib
Sonenshine and Clifford 1973	1965-1967	Atlantic coast from Cape Charles, VA up to Long Island, NY			USA	Galliformes	phasianidae (2 species)	17	?	17	Y	?	?	"rarely or never infested"
Allred 1968	1966-1967	"National Reactor Testing Station"	Butte County	Idaho	USA	Passerellidae		130	?	130	Y	Y	N	Dandersoni
Allred 1968	1966-1967	"National Reactor Testing Station"	Butte County	Idaho	USA	Icteridae		17	?	17	Y	Y	N	Ixodes spp.
Allred 1968	1966-1967	"National Reactor Testing Station"	Butte County	Idaho	USA	Galliformes		23	?	23	Y	Y	N	Dandersoni
Harlan and Palmer 1974	1968-1972	Ft Bragg		North Carolina	USA	Galliformes	bobwhite quail	2	0	2	N
Amin 1973	1971		Langdale Co	Wisconsin	USA	Galliformes	roughed grouse	3	1	3	Y	Y	N
Woods 1971	1971	Guelph		Ontario	Canada	Passerellidae	tree sparrows	8	0	8	N	N	N	mites but no ticks
Anderson Magnarelli 1980	1976-1978			Connecticut	USA	Passerines	1 grackle	1	1	1	Y	Y	Y	Is
Teel et al. 1988	1981-1982	La Gloria		Texas	USA	Icteridae	meadowlarks	209	?	209	Y	Y	N	Am, Ai
Threlfall and Wheeler 1986				Newfoundland	Canada	Galliformes	ruffled grouse	1	0	1	N
Threlfall and Wheeler 1986				Newfoundland	Canada	Passerellidae		8	0	8	N
Threlfall and Wheeler 1986				Newfoundland	Canada	Icteridae		2	0	2	N
Battally et al 1987	1984-1985		Westchester County	New York	USA	Passerellidae		38	20	38	Y	N	N	Is, Id
Battally et al 1987	1984-1985		Westchester County	New York	USA	Icteridae		1	1	1	Y	N	N	Is
Lavender and Oliver 1996	1984-1985		Bulloch County	Georgia	USA	Galliformes		10	?	10	Y	Y	N
Lavender and Oliver 1996	1984-1985		Bulloch County	Georgia	USA	Passerellidae		5	?	5	Y	Y	N
Levine et al 1991	1987			Virginia	USA	Passerellidae		?	4	4	Y	Y	N	Id
Manweiler et al 1990	1988-1989	Sierra Foothill Range Field Station	Yuba County	California	USA	Passerellidae	rufous-sided towhee, dark-eyed junco, chipping sparrow, golden-crowned sparrow, california towhee	56	1	56	Y	N	N	Ip
Battaly and Fish 1993	1989		Westchester County	New York	USA	Icteridae		28	23	28	Y	Y	N	Is, Id
Battaly and Fish 1993	1989		Westchester County	New York	USA	Passerellidae		63	38	63	Y	N	N	Is, Id
Nicholls and Callister 1996	1989-1992			Wisconsin	USA	Icteridae		5	2	5	Y	Y	N
Nicholls and Callister 1996	1989-1992			Wisconsin	USA	Passerellidae		768	157	768	Y	Y	N	Is
Nicholls and Callister 1996	1990-1991			Minnesota	USA	Passerellidae		?	24	24	Y	Y	N	Is
Nicholls and Callister 1996	1990-1991			Minnesota	USA	Icteridae		?	1	1	Y	N	N	Is
Hyland et al 2000	1984-1994			Rhode Island	USA	Galliformes	ruffled grouse	17	5	17	Y	Y	N
Hyland et al 2000	1984-1994			Rhode Island	USA	Galliformes	bobwhite quail	6	2	6	Y	Y	N
Hyland et al 2000	1984-1994			Rhode Island	USA	Icteridae		4	1	4	Y	N	N	Is
Hyland et al 2000	1984-1994			Rhode Island	USA	passerellidae		15	3	15	Y	N	N	Is
Smith et al 1996	1989-1994	Appledore Island		Maine	USA	Passerellidae		104	4	104	Y	?	?	Is	Dv, Ib, Im, Am, and Hlp
Tsuji et al. 2001	1990-1992			Ontario	Canada	Galliformes	sharptailed grouse	52	0	52	N
Durden et al 1997	1994-1995			South Carolina and Georgia	USA	Icteridae		33	?	33	Y	N	N	Is	Im, Aa, Am
Durden et al 1997	1994-1995			South Carolina and Georgia	USA	Passerellidae		21	12	21	Y	Y	Y	Im, Is
Rand et al 1998	1989-1996	Wells National Estuarine Research Reserve		Maine	USA	Passerellidae		286	143	286	Y	?	N	Is	Hlp and Im
Rand et al 1998	1989-1996	Wells National Estuarine Research Reserve		Maine	USA	Icteridae		46	5	46	Y	?	N	Is	Hlp and Im
Kollars and Oliver 2003	1993-1996	southeastern		Missouri	USA	Galliformes	bobwhite quail	13	?	13	Y	Y	N
Kinsey et al. 2000	1996-1998	islands		Georgia & Alabama	USA	Passerellidae		12	?	12	Y	Y	N	Id
Williams et al 2000	1997-1998		Lyon County	Kansas	USA	Galliformes	bobwhite quail	25	1	25	Y	Y	N
Mock et al. 2001	1999			Kansas	USA	Galliformes	wild turkey	26	13	26	Y	N	N	Aa
Durden et al. 2001	1997-1999	St. Catherine's Island		Georgia	USA	Icteridae		7	0	7	N
Durden et al. 2001	1997-1999	St. Catherine's Island		Georgia	USA	Icteridae		14	?	14	Y	Y	N	Aa, Am, Is
Mitra et al. 2010	1997-1999	Fire Island		New York	USA	Passerellidae		57	?	57	Y	?	?	Is	Overall study found Is, Aa, Hlp, but no H. chordeilis. (H. S. Ginsberg, personal communication)
Mitra et al. 2010	1997-1999	Fire Island		New York	USA	Icteridae		5	?	5	N	?	?		Overall study found Is, Aa, Hlp, but no H. chordeilis. (H. S. Ginsberg, personal communication)
Slowik and Lane 2001	1998-1999	Hopland Research and Extension Center	Mendocino County	California	USA	Passerellidae		78	7	78	Y	?	N	Ip	Hlp
Slowik and Lane 2001	1998-1999	Hopland Research and Extension Center	Mendocino County	California	USA	Icteridae		2	1	2	Y	Y	N		Ip
Slowik and Lane 2001	1998-1999	Hopland Research and Extension Center	Mendocino County	California	USA	Galliformes	California quail	11	1	11	Y	?	N		Ip, Hlp
Scott et al 2001	1996-2000				Canada	Icteridae		?	1	1	Y	N	N	Is
Scott et al 2001	1996-2000				Canada	Passerellidae		?	18	18	Y	Y	Y	Is, Im
Morshed et al. 2005	2001-2003				Canada	Passerellidae		?	3	3	Y	Y	Y	Is, Iar, Im
Morshed et al. 2005	2001-2003				Canada	Icteridae		?	2	2	Y	N	N	Iar
Wilson and Durden 2003	before 2003	Barrier Islands		Georgia	USA	Galliformes	wild turkey, northern bobwhite	?	4	4	Y	Y	N	Aa
Wilson and Durden 2003	before 2003	Barrier Islands		Georgia	USA	Icteridae	common grackle	?	1	1	Y	N	N	Is
Wilson and Durden 2003	before 2003	Barrier Islands		Georgia	USA	Passerellidae	white-throated sparrow, field sparrow		3	3	Y	Y	Y	Aa, Am, Im, Is
Bennett 2005	2002-2003			Newfoundland	Canada	Passerellidae		1	1	1	Y	Y	N
Nelder and Reeves 2005	2004	northwestern		South Carolina	USA	Galliformes	turkey	1	1	1	Y	N	N	Aa
Lane et al. 2006	2003-2004			California	USA	Galliformes	turkey	113	?	113	Y	Y	N	Ip, Dv
Newman et al 2015	2003-2004	Hopland Research and Extension Center	Mendocino County	California	USA	Galliformes	California quail	1	0	1	N	N	N
Newman et al 2015	2003-2004	Hopland Research and Extension Center	Mendocino County	California	USA	Passerellidae	Rufous-crowned sparrow, bell's sparrow, lark sparrow, dark-eyed junco, lincoln's sparrow, song sparrow, fox sparrow, califronia towhee, spotted towhee, chippings parrow, golden-crowned sparrow	113	?	113	Y	?	N		Ip, Hlp
Newman et al 2015	2003-2004	Hopland Research and Extension Center	Mendocino County	California	USA	Icteridae	red-winged blackbird, bullock's oriole, brown-headed cowbird	16	?	16	Y	?	N		Ip, Hlp
Scott et al 2010	2004-2006				Canada	Passerellidae		?	89	89	Y	Y	Y	Iar, Id, Ip, Is, Im
Elias et al 2011	1990-2008	Appledore Island		Maine	USA	Birds (mostly passerines)		49338	1288	49338	Y	Y	Y	Is, Dv, Aa, Imuris
Hamer et al 2010	2004-2008			Michigan	USA	Passerellidae		108	?	108	Y	Y	N	Is, Id
Hamer et al 2010	2004-2008			Michigan	USA	Icteridae		102	?	102	Y	Y	N	Id
Hamer et al 2011	2004-2007	Vicksburg	Kalamazoo	Michigan	USA	Passerellidae		2604	?	2604	Y	Y	N	Id, Dv
Hamer et al 2011	2004-2007	Vicksburg	Kalamazoo	Michigan	USA	Icteridae		194	?	194	Y	Y	N	Id
Ogden et al 2008	2005-2006			Ontario, Quebec, Nova Scotia	Canada	Icteridae		3926	33	3926	Y	?	?	Is	Hlp, Id, Im, Ib, Am, Ain
Ogden et al 2008	2005-2006			Ontario, Quebec, Nova Scotia	Canada	Passerellidae		11187	182	11187	Y	?	?	Is, Id	Hlp, Im, Ib, Am, Ain
Scott et al 2012	2007-2009				Canada	Passerellidae		?	11	11	Y	Y	Y	Iar, Id, Im, Ip, Is, Ispini
Scott et al 2012	2007-2009				Canada	Icteridae		?	2	2	Y	Y	N	Id, Is
Brinkerhoff et al 2011	2008-2009		CT, MA, MD, MI, MN, NJ, NY, PA, RI, SD, VA, and WI	12 eastern states	USA	Passerellidae	white-throated sparrow, song sparrow, eastern towhee	290	?	290	Y	Y	Y	Is, Amac, Id
Scott et al 2010	2009			Tennessee	USA	Galliformes	turkey	60	42 (or 43?)	60	Y	N	Y	Aa
Tsakiris et al 2013	2009		Potter County	Texas	USA	Passerellidae		69 nests	0	69	N	N	N	No ectoparasites found in nests or on nestlings
Moraru et al. 2013	2009-2010			Mississippi	USA	passerines (no Icteridae or passerellidae)		47	0	47	N
Moraru et al. 2013	2009-2010			Mississippi	USA	Galliformes	bobwhite quail	31	0	31	N
Mukherjee et al. 2014	2009-2010	Johnson Bayou		Louisiana	USA	passerines (at least one Icteridae and two Passerellidae)		6039	49	6039	Y	Y	N	An, Ac, Al, Hk, Am/t
Scott et al 2015	2010-2012			British Columbia and Alberta	Canada	Passerellidae		?	10	10	Y	?	N	Iar, Ip, Ispini
Scott et al 2015	2010-2012			British Columbia and Alberta	Canada	Icteridae		?	1	1	Y	?	N	Iar
Hamer et al 2012	2005-2010	Chicago		Illinois	USA	Passerellidae		342	?	342	Y	Y	N	Id
Hamer et al 2012	2005-2010	Chicago		Illinois	USA	Icteridae		396	?	396	Y	Y	N	Id
Dupuis et al 2013	2011		Dutchess and Putnam Counties	New York	USA	Passerellidae		118	60	118	Y	?	N	Is	Hlp and Ib
Dupuis et al 2013	2011		Dutchess and Putnam Counties	New York	USA	Icteridae		4	4	4	Y	?	N	Is	Hlp and Ib
Schneider et al 2015	2012		Champaign and Putnam Counties	Illinois	USA	Passerellidae	song sparrow, white-throated sparrow	22	5	22	Y	Y	N
Heller 2015	2012-2014	southeastern		Virginia	USA	Passerellidae		252	31	252	Y	Y	Y	Iaff	Aa, Is, Id
Heller 2015	2012-2014	southeastern		Virginia	USA	Icteridae		13	63 ??	13	Y	?	?		Hlp, Iaff, Aa, Is, Id
Hertz et al 2017	2000-2015			Florida	USA	Galliformes	wild turkey	326		326	Y	N	N	Aa, Is
Parker et al 2017	2012-2014		Putnam and Champaign Counties	Illinois	USA	Icteridae		24	2	24	Y	Y	N	Ixodes spp.
Parker et al 2017	2012-2014		Putnam and Champaign Counties	Illinois	USA	Passerellidae		120	28	120	Y	Y	N	Is, Id, Ixodes spp.
Cohen et al 2015	2013-2014	Mad Island		Texas	USA	Icteridae		1	1	1	Y	N	N	A. ovale
Cohen et al 2015	2013-2014	Mad Island		Texas	USA	Passerellidae		78	8	78	Y	N	N	Amac/Atriste, A spp.
Scott et al 2018	2013-2016				Canada	Passerellidae		?	21	21	Y	?	Y	Iar, Iaff, Im, Is, Id
Scott et al 2018	2013-2016				Canada	Galliformes	California quail	?	3	3	Y	?	N	Ispini
Scott et al 2018	2013-2016				Canada	Icteridae		?	3	3	Y	?	Y	Is
Gold 2017	2015-2017	eastern		Texas	USA	Passerellidae		30	2	30	Y	N	N	Is, Id
Roselli et al 2020	2017-2018	Oklahoma City		Oklahoma	USA	Icteridae		3	0	3	N	N	N		Aa, Am, and Hlp
Scott et al 2019	2018				Canada	Passerellidae		?	5	5	Y	N	N	Is	Hlp
Scott et al 2019	2018				Canada	Icteridae		?	1	1	Y	N	N	Is
Scharf et al 2020	2011-2019	NW Lower Peninsula		Michigan	USA	Icteridae		193	5	193	Y	?	?		Is, Id, Hlp, Ib
Scharf et al 2020	2011-2019	NW Lower Peninsula		Michigan	USA	Passerellidae		874	74	874	Y	?	?		Is, Id, Hlp, Ib
Scott et al 2020	2019	Montee Biggar		Quebec	Canada	Passerellidae		?	1	1	Y	N	N	Is

## Sheet: References
References
Allred, D.M., 1968. Ticks of the national reactor testing station. Brigham Young University Science Bulletin, Biological Series 10, 1.
Amin, O.M., 1973. A preliminary survey of vertebrate ectoparasites in southeastern Wisconsin. J. Med. Entomol. 10, 110–111.
Anderson, J.F., Magnarelli, L.A., 1980. Vertebrate host relationships and distribution of ixodid ticks (Acari: Ixodidae) in Connecticut, USA. J. Med. Entomol. 17, 314-323.
Battaly, G.R., Fish, D., 1993. Relative importance of bird species as hosts for immature Ixodes dammini (Acari: Ixodidae) in a suburban residential landscape of southern New York State. J. Med. Entomol. 30, 740–747.
Battaly, G.R., Fish, D., Dowler, R.C., 1987. The seasonal occurrence of Ixodes dammini and Ixodes dentatus (Acari: Ixodidae) on birds in a Lyme disease endemic area of southeastern New York State. J.N.Y. Entomol. Soc. 95, 461–468.
Bennett, K.E., 2005. The ticks of insular Newfoundland and their potential for transmitting disease (M.S. Thesis). Memorial University of Newfoundland, St. John’s, Newfoundland.
Brinkerhoff, R.J., Folsom-O’Keefe, C.M., Streby, H.M., Bent, S.J., Tsao, K., Diuk-Wasser, M.A., 2011. Regional variation in immature Ixodes scapularis parasitism on North American songbirds: implications for transmission of the Lyme pathogen, Borrelia burgdorferi. J. Med. Entomol. 48, 422–428.
Cohen, E.B., Auckland, L.D., Marra, P.P., Hamer, S.A., 2015. Avian migrants facilitate invasions of neotropical ticks and tick-borne pathogens into the United States. Appl. Environ. Microbiol. 81, 8366–8378.
Dupuis II, A.P., Peters, R.J., Prusinski, M.A., Falco, R.C., Ostfeld, R.S., Kramer, L.D., 2013. Isolation of deer tick virus (Powassan virus, lineage II) from Ixodes scapularis and detection of antibody in vertebrate hosts sampled in the Hudson Valley, New York State. Parasites Vectors 6, 1–11.
Durden, L.A., McLean, R.G., Oliver Jr, J.H., Ubico, S.R., James, A.M., 1997. Ticks, Lyme disease spirochetes, trypanosomes, and antibody to encephalitis viruses in wild birds from coastal Georgia and South Carolina. J. Parasitol. 83, 1178–1182.
Durden, L.A., Oliver, J.H., Kinsey, A.A., 2001. Ticks (Acari: Ixodidae) and spirochetes (Spirochaetaceae: Spirochaetales) recovered from birds on a Georgia barrier island. J. Med. Entomol. 38, 231–236.
Elias, S.P., Smith Jr, R.P., Morris, S.R., Rand, P.W., Lubelczyk, C., Lacombe, E.H., 2011. Density of Ixodes scapularis ticks on Monhegan Island after complete deer removal: a question of avian importation? J. Vector Ecol. 36, 11–23.
Gold, B.D., 2017. The role of birds as hosts for ticks, vectors of Borrelia burgdorferi, in eastern Texas (M.S. Thesis). Texas State University.
Hamer, S.A., Goldberg, T.L., Kitron, U.D., Brawn, J.D., Anderson, T.K., Loss, S.R., Walker, E.D., Hamer, G.L., 2012. Wild birds and urban ecology of ticks and tick-borne pathogens, Chicago, Illinois, USA, 2005–2010. Emerg. Infect. Dis. 18, 1589.
Hamer, S.A., Hickling, G.J., Sidge, J.L., Rosen, M.E., Walker, E.D., Tsao, J.I., 2011. Diverse Borrelia burgdorferi strains in a bird-tick cryptic cycle. Appl. Environ. Microbiol. 77, 1999–2007.
Hamer, S.A., Tsao, J.I., Walker, E.D., Hickling, G.J., 2010. Invasion of the Lyme Disease Vector Ixodes scapularis: Implications for Borrelia burgdorferi Endemicity. EcoHealth 7, 47-63.
Harlan, H.J., Palmer Jr, D.B., 1974. Ectoparasites of mammals and birds from Fort Bragg, North Carolina. J. Elisha Mitchell Sci. Soc. 90, 141–144.
Heller, E.L., 2015. The effects of urbanization on tick parasitism rates in birds of southeastern Virginia (M.S. Thesis). Old Dominion University.
Hendricks, L.D., Axtell, R.C., 1968. Arthropods from passerine birds of North Carolina. J. Elisha Mitchell Sci. Soc. 84, 312–314.
Hertz, J.C., Ferree Clemons, B.C., Lord, C.C., Allan, S.A., Kaufman, P.E., 2017. Distribution and host associations of ixodid ticks collected from wildlife in Florida, USA. Exp. Appl. Acarol. 73, 223–236.
Hyland, K.E., Bernier, J., Markowski, D., MacLachlan, A., Amr, Z., Pitocchelli, J., Myers, J., Hu, R., 2000. Records of ticks (Acari: Ixodidae) parasitizing birds (Aves) in Rhode Island, USA. Int. J. Acarol. 26, 183–192.
Kellogg, F.E., Prestwood, A.K., Gerrish, R.R., Doster, G.L., 1969. Wild turkey ectoparasites collected in the southeastern United States. J. Med. Entomol. 6, 329–330.
Kinsey, A.A., Durden, L.A., Oliver Jr, J.H., 2000. Tick infestations of birds in coastal Georgia and Alabama. J. Parsitol. 86, 251–254.
Kollars, T.M., Oliver, J.H., 2003. Host associations and seasonal occurrence of Haemaphysalis leporispalustris, Ixodes brunneus, I. cookei, I. dentatus, and I. texanus (Acari: Ixodidae) in southeastern Missouri. J. Med. Entomol. 40, 103–107.
Lane, R.S., Kucera, T.F., Barrett, R.H., Mun, J., Wu, C., Smith, V.S., 2006. Wild turkey (Meleagris gallopavo) as a host of ixodid ticks, lice, and Lyme disease spirochetes (Borrelia burgdorferi sensu lato) in California state parks. J. Wildl. Dis. 42, 759–771.
Lavender, D.R., Oliver Jr, J.H., 1996. Ticks (Acari: Ixodidae) in Bulloch County, Georgia. J. Med. Entomol. 33, 224–231.
Levine, J.F., Sonenshine, D.E., Nicholson, W.L., Turner, R., 1991. Borrelia burgdorferi in ticks (Acari: Ixodidae) from coastal Virginia. J. Med. Entomol. 28, 668–674.
Manweiler, S.A., Lane, R.S., Block, W.M., Morrison, M.L., 1990. Survey of birds and lizards for ixodid ticks (Acari) and spirochetal infection in northern California. J. Med. Entomol. 27, 1011–1015.
Mitra, S., Buckley, P., Buckley, F., Ginsberg, H.S., 2014. Highly variable acquisition rates of Ixodes scapularis (Acari: Ixodidae) by birds on an Atlantic barrier island. J. Med. Entomol. 47, 1019–1027.
Mock, D.E., Applegate, R.D., Fox, L.B., 2001. Preliminary survey of ticks (Acari: Ixodidae) parasitizing wild turkeys (Aves: Phasianidae) in eastern Kansas. J. Med. Entomol. 38, 118–121.
Moraru, G.M., Goddard, J., Murphy, A., Link, D., Belant, J.L., Varela-Stokes, A., 2013. Evidence of antibodies to spotted fever group rickettsiae in small mammals and quail from Mississippi. Vector Borne Zoonotic Dis. 13, 1–5.
Morshed, M.G., Scott, J.D., Fernando, K., Beati, L., Mazerolle, D.F., Geddes, G., Durden, L.A., 2005. Migratory songbirds disperse ticks across Canada, and first isolation of the Lyme disease spirochete, Borrelia burgdorferi, from the avian tick, Ixodes auritulus. J. Parasitol. 91, 780–790.
Mukherjee, N., Beati, L., Sellers, M., Burton, L., Adamson, S., Robbins, R.G., Moore, F., Karim, S., 2014. Importation of exotic ticks and tick-borne spotted fever group rickettsiae into the United States by migrating songbirds. Ticks Tick Borne Dis. 5, 127-134.
Nelder, M.P., Reeves, W.K., 2005. Ectoparasites of road-killed vertebrates in northwestern South Carolina, USA. Vet. Parasitol. 129, 313–322.
Newman, E.A., Eisen, L., Eisen, R.J., Fedorova, N., Hasty, J.M., Vaughn, C., Lane, R.S., 2015. Borrelia burgdorferi sensu lato spirochetes in wild birds in northwestern California: associations with ecological factors, bird behavior and tick infestation. PLoS One 10, e0118146.
Nicholls, T.H., Callister, S.M., 1996. Lyme disease spirochetes in ticks collected from birds in midwestern United States. J. Med. Entomol. 33, 379–384.
Ogden, N.H., Lindsay, L.R., Hanincová, K., Barker, I.K., Bigras-Poulin, M., Charron, D.F., Heagy, A., Francis, C.M., O’Callaghan, C.J., Schwartz, I., 2008. Role of migratory birds in introduction and range expansion of Ixodes scapularis ticks and of Borrelia burgdorferi and Anaplasma phagocytophilum in Canada. Appl. Environ. Microbiol. 74, 1780–1790.
Parker, C.M., Miller, J.R., Allan, B.F., 2017. Avian and habitat characteristics influence tick infestation among birds in Illinois. J. Med. Entomol. 54, 550–558.
Rand, P.W., Lacombe, E.H., Smith Jr, R.P., Ficker, J., 1998. Participation of birds (Aves) in the emergence of Lyme disease in southern Maine. J. Med. Entomol. 35, 270–276.
Roselli, M.A., Cady, S.M., Lao, S., Noden, B.H., Loss, S.R., 2020. Variation in tick load among bird body parts: implications for studying the role of birds in the ecology and epidemiology of tick-borne diseases. J. Med. Entomol. 57, 845–851.
Scharf, W.C., Aukland, L., Shugart, G.W., Hamer, S.A., 2020. Occurrence of Ticks (Acari: Ixodidae) on Birds in Northwestern Lower Michigan, 2011-2019. Gt. Lakes Entomol. 53, 8.
Schneider, S.C., Parker, C.M., Miller, J.R., Page Fredericks, L., Allan, B.F., 2015. Assessing the Contribution of Songbirds to the Movement of Ticks and Borrelia burgdorferi in the Midwestern United States During Fall Migration. EcoHealth 12, 164–173.
Scott, J.D., Anderson, J.F., Durden, L.A., 2012. Widespread dispersal of Borrelia burgdorferi–infected ticks collected from songbirds across Canada. J. Parasitol. 98, 49–59.
Scott, J.D., Clark, K.L., Coble, N.M., Ballantyne, T.R., 2019. Detection and transstadial passage of Babesia species and Borrelia burgdorferi sensu lato in ticks collected from avian and mammalian hosts in Canada. Healthcare 7, 155.
Scott, J.D., Clark, K.L., Foley, J.E., Anderson, J.F., Bierman, B.C., Durden, L.A., 2018. Extensive distribution of the Lyme disease bacterium, Borrelia burgdorferi sensu lato, in multiple tick species parasitizing avian and mammalian hosts across Canada. Healthcare 6, 131.
Scott, J.D., Durden, L.A., Anderson, J.F., 2015. Infection prevalence of Borrelia burgdorferi in ticks collected from songbirds in far-western Canada. Open J. Anim. Sci. 5, 232.
Scott, J.D., Fernando, K., Banerjee, S.N., Durden, L.A., Byrne, S.K., Banerjee, M., Mann, R.B., Morshed, M.G., 2001. Birds disperse ixodid (Acari: Ixodidae) and Borrelia burgdorferi-infected ticks in Canada. J. Med. Entomol. 38, 493–500.
Scott, J.D., Pascoe, E.L., Sajid, M.S., Foley, J.E., 2020. Monitoring of nesting songbirds detects established population of blacklegged ticks and associated Lyme disease endemic area in Canada. Healthcare 8, 59.
Scott, M., Rosen, M., Hamer, S., Baker, E., Edwards, H., Crowder, C., Tsao, J., Hickling, G., 2010. High-prevalence Borrelia miyamotoi infection among wild turkeys (Meleagris gallopavo) in Tennessee. J. Med. Entomol. 47, 1238–1242.
Slowik, T.J., Lane, R.S., 2001. Birds and their ticks in northwestern California: minimal contribution to Borrelia burgdorferi enzootiology. J. Parasitol. 87, 755–761.
Smith Jr, R.P., Rand, P.W., Lacombe, E.H., Morris, S.R., Holmes, D.W., Caporale, D.A., 1996. Role of bird migration in the long-distance dispersal of Ixodes dammini, the vector of Lyme disease. J. Infect. Dis. 174, 221–224.
Sonenshine, D.E., Clifford, C.M., 1973. Contrasting incidence of Rocky Mountain spotted fever in ticks infesting wild birds in eastern US Piedmont and coastal areas, with notes on the ecology of these ticks. J. Med. Entomol. 10, 497–502.
Sonenshine, D.E., Stout, I.J., 1970. A Contribution to the Ecology of Ticks Infesting Wild Birds and Rabbits in the Virginia-North Carolina Piedmont (Acarina: Ixodidae). J. Med. Entomol. 7, 645-654.
Spory, G.R., 1965. Some internal and external parasites of the redwinged blackbird, Agelaius phoeniceus phoeniceus L., from central Ohio, including descriptions of three new feather mites. Ohio J. Sci. 65, 49–59.
Teel, P., Fleetwood, S., Hopkins, S., Cruz, D., 1988. Ectoparasites of Eastern and Western meadowlarks from the Rio Grande plains of south Texas. J. Med. Entomol. 25, 32–38.
Threlfall, W., Wheeler, T.A., 1986. Ectoparasites from birds in Newfoundland. J. Wildl. Dis. 22, 273–275.
Tsakiris, E.T., Jacobson, M.D., Long, A.M., Jensen, W.E., 2013. Abundance and diversity of arthropods in nests of Lark Sparrows (Chondestes grammacus). Southwest Nat. 58, 113–117.
Tsuji, L.J., Karagatzides, J.D., Deiluiis, G., 2001. Ectoparasites in lekking sharp-tailed grouse, Tympanuchus phasianellus. Can. Field-Nat. 115, 210–213.
Williams, C.K., Davidson, W.R., Lutz, R.S., Applegate, R.D., 2000. Health status of northern bobwhite quail (Colinus virginianus) in eastern Kansas. Avian Dis. 953–956.
Wilson, N., Durden, L.A., 2003. Ectoparasites of terrestrial vertebrates inhabiting the Georgia Barrier Islands, USA: an inventory and preliminary biogeographical analysis. J. Biogeogr. 30, 1207–1220.
